# Supplementary material for: Validation of ICD-10 codes used to identify the main reason for hospitalization due to hyponatremia in Sweden
Source: PLoS One. 2025 Feb 14;20(2):e0318927. doi: 10.1371/journal.pone.0318927 (PMC11828414; doi:10.1371/journal.pone.0318927)
Supplement: S1 File — (XLSX) [file pone.0318927.s001.xlsx]

## Sheet: SÖS hyponatremi 2016
Hospital	First sodium mmol/L	Lowest sodium mmol/L	Glucose (first sodium) mmol/L	Glucose (lowest sodium) mmol/L	Correct diagnose yes/now	diagnosis code
1	126		13.4		Yes	E871B
1	122	120	5,8	Missing	Yes	E871B
1	118		7.3		Yes	E871
1	120		4.6		Yes	E871B
1	108	105	9,4	10,2	Yes	E871B
1	116		5.8		Yes	E871B
1	110		16.5		Yes	E871B
1	120		8.2		Yes	E871B
1	117		7.6		Yes	E871B
1	117		7		Yes	E871B
1	118		6.9		Yes	E871B
1	128		11.6		Yes	E871B
1	126	125	5,2	5,2	No	E871B
1	107		5.8		Yes	E871B
1	124		5.6		Yes	E871B
1	112	110	7,5	6,8	Yes	E871B
1	131	129	7,8	7,8	Yes	E871B
1	122		5.4		No	E871
1	123		5.5		Yes	E222
1	124		8.8		Yes	E871B
1	122		10.8		Yes	E871B
1	125		6.8		Yes	E871B
1	122		6.2		Yes	E871B
1	124				Yes	E871
1	118				Yes	E871B
1	112		7		Yes	E871B
1	115		9.8		Yes	E871B
1	110		6.4		Yes	E871B
1	121	120			Yes	E871B
1	118		8.7		Yes	E871B
1	121		6.1		Yes	E871B
1	126		5.6		No	E871B
1	125		5.8		No	E871B
1	121		6.8		Yes	E871B
1	120		10.1		Yes	E871B
1	123		7.3		Yes	E871B
1	119	117	5,7	Missing	Yes	E871B
1	113				Yes	E871B
1	124		6.1		Yes	E222
1	123		8.3		Yes	E871B
1	128		7.7		Yes	E871B
1	123		5.6		Yes	E871B
1	126		5.3		Yes	E871B
1	118		7.9		Yes	E871B
1	120		7.1		Yes	E871B
1	115		11.6		Yes	E871B
1	130				No	E871
1	117		6.7		Yes	E871B
1	124				Yes	E871B
1	125				Yes	E871B
1	126		5.3		Yes	E871B
1	117	116	7,8	8,8	Yes	E871B
1	121		5.2		Yes	E871B
1	119		15		Yes	E871B
1	123		5.9		Yes	E871B
1	108	104	5,1	9,8	Yes	E871B
1	123		6.3		Yes	E222
1	125		5.7		Yes	E871B
1	122		7		Yes	E871B
1	125	123	5,7	Missing	Yes	E871B
1	120	115	Missing	10,8	Yes	E871B
1	115		5.5		Yes	E871B
1	121	120	9,5	9	Yes	E871B
1	121		14.7		Yes	E871B
1	120		5.7		Yes	E871B
1	116		5.7		Yes	E871B
1	106	103	6,9	7	Yes	E871B
1	124		4.6		No	E871B
1	128				Yes	E871B
1	124		5.9		Yes	E871B
1	126	124	Missing	Missing	No	E871B
1	117		6		Yes	E871B
1	124		12.6		Yes	E871B
1	115		3.9		Yes	E871B
1	127		10.4		Yes	E871B
1	118		6.6		Yes	E871B
1	109		5.7		Yes	E871B
1	129		4.2		Yes	E871B
1	123	118	5,1	Missing	Yes	E871
1	105				Yes	E871B
1	120				Yes	E871B
1	118	115	8,3	7,4	Yes	E871B
1	102	100	Missing	10,4	Yes	E871B
1	100	100	Missing	7.3	Yes	E871B
1	117	115	6,8	6,8	Yes	E871B
1	122	121	6,2	6,1	No	E871B
1	112		9.6		Yes	E871B
1	117		7.1		Yes	E222
1	126		6		Yes	E871B
1	124	123	9,3	6,8	Yes	E871B
1	120	119	7.6	Missing	Yes	E871
1	122		5.6		Yes	E871B
1	112		6.4		Yes	E871B
1	103	101	7.5	7	Yes	E871B
1	125		10.1		Yes	E871B
1	125		Missing		Yes	E871B
1	122		22.2		Yes	E871B
1	119		Missing		Yes	E871B
1	121		5.3		Yes	E871
1	112	106	7.5	6.8	Yes	E871B
1	114		6.2		Yes	E871B
1	122	121	6.8	Missing	Yes	E871
1	114	107	5	5.6	Yes	E871B
1	134		5.8		No	E871B
1	118	115	5.5	5.5	Yes	E871B
1	113	110	7.8	7.5	Yes	E871B
1	116	112	6	6	Yes	E871B
1	122		6.4		Yes	E871B
1	113	109	7.1	6.7	Yes	E871B
1	122		5.7		Yes	E871B
1	124		14.5		Yes	E871B
1	111	108	7	7.1	Yes	E871B
1	118		7.5		Yes	E871B
1	125		12.2		Yes	E871B
1	123	120	7.1	7.9	Yes	E871B
1	120		6.1		Yes	E871B
1	106	103	6.6	6.7	Yes	E871B
1	116		8		Yes	E871B
1	127		7.8		Yes	E871B
1	125		5.3		Yes	E871B
1	126	125	7.1	Missing	Yes	E871B
1	120	118	7	Missing	Yes	E871B
1	123		Missing		Yes	E871B
1	112	107	6.2	6.7	Yes	E871B
1	130		5		Yes	E871B
1	116		5.5		Yes	E871B
1	112		5.7		Yes	E871
1	116		6.8		Yes	E871B
1	106	103	Missing	7.1	Yes	E871B
1	103	101	6.6	6.7	Yes	E871B
1	115	114	6.2	5.7	Yes	E871B
1	125	123	7.7	7.7	Yes	E871B
1	120	119	5.1	5.1	Yes	E222
1	118		6.2		Yes	E871B
1	105	101	15.2	12.8	Yes	E871B
1	128	125	8	9.8	Yes	E871
1	121	119	6.4	7.1	Yes	E871B
1	123		13.5		Yes	E871B
1	110	104	5.4	5.9	Yes	E871B
1	109	100	5.1	6.8	Yes	E871B
1	125		6.1		Yes	E871B
1	126		5		Yes	E871B
1	118		7.2		Yes	E871B
1	119	118	Missing	6.1	Yes	E871B
1	104	103	9.5	10.4	Yes	E871B
1	116		9.3		Yes	E871B
1	100		12.6		Yes	E222
1	119		5.9		Yes	E871B
1	109		Missing		Yes	E222
1	119		7.2		Yes	E871B
1	116		5.7		Yes	E871B
1	118		5.8		Yes	E871B
1	122	121	5.7	5.1	Yes	E871B
1	114		8		Yes	E871
1	124		6.9		Yes	E871B
1	119	117	8	7.4	Yes	E871B
1	122	120	5.9	5.6	Yes	E871
1	118		10.4		Yes	E871B
1	124	113	4.7	4.9	Yes	E871B
1	112		6.7		Yes	E871B
1	114		8.2		Yes	E871
1	124		5.9		Yes	E871B
1	118		7.3		Yes	E871B
1	126		6.1		Yes	E871B
1	112	111	10.3	9.5	Yes	E871B
1	125		6.3		Yes	E871B
1	118		5.8		Yes	E871B
1	115		18.4		Yes	E871B
1	109		8.5		Yes	E871
1	125		8.3		Yes	E871B
1	126		Missing		Yes	E871B
1	113	110	6	8.8	Yes	E871B
1	110	107	4.3	4.4	Yes	E871B
1	125	124	5.8	Missing	Yes	E871B
1	123	121	4.7	6.6	Yes	E871B
1	123		6.8		Yes	E871B
1	110	108	6.8	6.6	Yes	E871B
1	124		6.6		Yes	E871B
1	117		21		Yes	E871B
1	115		8.7		Yes	E871B
1	125		Missing		Yes	E871B
1	113	109	8.8	9.6	Yes	E871B
1	126		5.2		Yes	E871
1	122		6.4		Yes	E871B
1	127	123	Missing	8	Yes	E871B
1	108	105	11.7	10	Yes	E871B
1	126		7.1		Yes	E871B
1	119		6.7		Yes	E871B
1	121		5.3		Yes	E871B
1	123	120	8.2	9.1	Yes	E871B
1	115		8.6		Yes	E871B
1	124		5.9		Yes	E871B
1	115		7.2		Yes	E871B
1	116		5		Yes	E871B
1	131		10.5		Yes	E871B
1	122	120	12.8	15.2	Yes	E871B
1	112	110	5.3	8.2	Yes	E871B
1	125	118	8.1	Missing	Yes	E871B
1	125		15.7		Yes	E871B
1	122		7.4		Yes	E871B
2	120		7		Yes	E871B
2	125		Missing		Yes	E871B
2	123		Missing		Yes	E871B
2	120		6.2		Yes	E871B
2	113		7		Yes	E871B
2	120		6.3		Yes	E871B
2	121		5.5		Yes	E871B
2	124		5.7		Yes	E871B
2	122		Missing		Yes	E222
2	124		5.4		Yes	E871B
2	123		6		Yes	E871B
2	122		Missing		Yes	E871B
2	126		Missing		Yes	E871B
2	119		6.8		No	E871B
2	121		4.8		Yes	E871B
2	123		5.8		Yes	E871B
2	118		7.1		Yes	E871B
2	112		Missing		Yes	E871B
2	129		12		Yes	E871B
2	127		Missing		Yes	E871B
2	124		Missing		Yes	E871B
2	132	122	7.6	Missing	No	E222
2	111	108	Missing	Missing	Yes	E871B
2	125		Missing		Yes	E871B
2	109		Missing		Yes	E222
2			Missing	Missing	Yes	E222
2	121		Missing		Yes	E871B
2	121		6.6		Yes	E871B
2	110		Missing		Yes	E871B
2	122		Missing		Yes	E871B
2	108		Missing		Yes	E871B
2	120	119	7.8	Missing	Yes	E871B
2	124		6.2		Yes	E871B
2	114		Missing		Yes	E871B
2	123		4.4		Yes	E871B
2	124	123	4.7	Missing	Yes	E871B
2	111		Missing		Yes	E871B
2	121		Missing		Yes	E222
2	113		Missing		Yes	E871B
2	126		Missing		Yes	E871B
2	121	120	7.8	Missing	Yes	E871B
2	119		Missing		Yes	E871B
2	112	109	4.6	5	Yes	E871B
2	118		Missing		Yes	E871B
2	115		Missing		Yes	E871B
2	125	122	Missing	Missing	Yes	E871B
2	123	116	6.6	Missing	Yes	E871B
2	117		Missing		Yes	E222
2	123		7.7		Yes	E871B
2	113		Missing		Yes	E871B
2	118		Missing		Yes	E871B
2	123		Missing		Yes	E222
2	125	120	8.4	Missing	Yes	E871B
2	134	132	Missing	Missing	No	E871B
2	119		8.4		Yes	E871B
2	124		Missing		Yes	E871B
2	117		Missing		Yes	E871B
2	124		8.7		Yes	E871B
2	125		Missing		Yes	E222
2	117	115	9.8	Missing	Yes	E871B
2	117	116	5.2	Missing	Yes	E871B
2	125	123	Missing	Missing	Yes	E871B
2	117		Missing		Yes	E871B
2	123		Missing		Yes	E871B
2	125		Missing		Yes	E871B
2	122		Missing		Yes	E871B
2	120		Missing		Yes	E871B
2	126		Missing		Yes	E871B
2	121		6.3		Yes	E222
2	116		7.8		Yes	E871B
2	128		5.3		Yes	E871B
2	117	116	5.9	Missing	Yes	E871B
2	129	123	Missing	Missing	Yes	E222
2	126		Missing		Yes	E871B
2	126		7.5		Yes	E871B
2	127		8.3		Yes	E871B
2	125	124	Missing	Missing	Yes	E871B
2	120		7.2		Yes	E871B
2	122		6.7		Yes	E871B
2	128		5		Yes	E871B
2	122	121	Missing	Missing	Yes	E222
2	115		Missing		Yes	E871B
2	114	113	5.9	Missing	Yes	E871B
2	125	121	Missing	Missing	Yes	E871B
2	121		Missing		Yes	E871B
2	113		Missing		Yes	E871B
2	126		Missing		Yes	E871B
2	119	116	9.2	Missing	Yes	E222
2	111	107	Missing	Missing	Yes	E871B
2	109	107	Missing	Missing	Yes	E871B
2	121	120	7.1	Missing	Yes	E871B
2	119		Missing		Yes	E871B
2	127		5.4		Yes	E871B
2	117		Missing		Yes	E871B
2	125		Missing		Yes	E871B
2	113	109	Missing	Missing	Yes	E871B
2	123		10.2		Yes	E871B
2	121		Missing		Yes	E871B
2	127	123	5.4	Missing	Yes	E871B
2	112	109	5.5	Missing	Yes	E871B
2	109		Missing		Yes	E871B
2	121		Missing		Yes	E871B
2	111	110	Missing	Missing	Yes	E871B
2	117	115	5.8	Missing	Yes	E871B
2			Missing	Missing	Yes	E871B
2	127		Missing		Yes	E871B
2	117		5.9		Yes	E871B
2	122		Missing		Yes	E871B
2	132		Missing		No	E871B
3	109		5.7		Yes	E871B
3	124		Missing		Yes	E871B
3	125		5.7		Yes	E871B
3	125		5.9		Yes	E871B
3	121		5.3		Yes	E871B
3	120		9.9		Yes	E871B
3	114		Missing		Yes	E871B
3	126		10.7		Yes	E871B
3	133	131	Missing	Missing	No	E871B
3	122		Missing		Yes	E871B
3	128		6		No	E871B
3	133		Missing		No	E871B
3	123		7.1		Yes	E871B
3	115	112	9.1	7.3	Yes	E871
3	107	106	4.9	5.7	Yes	E871
3	123		Missing		Yes	E871B
3	113		Missing		Yes	E871
3	127		7.9		Yes	E222
3	109	108	5.2	7.1	Yes	E871
3	126		6		Yes	E222
3	118	117	6.3	Missing	Yes	E871
3	117		Missing		Yes	E871B
3	119		17.6		Yes	E871
3	106	104	8.5	8.5	Yes	E871
3	124		Missing		Yes	E871
3	121		4.6		Yes	E871
3	123		9.2		Yes	E871
3	125		Missing		Yes	E222
3	113		7.3		Yes	E871
3	107		7.8		Yes	E871
3	112		6.6		Yes	E871
3	113	111	5.4	5.6	Yes	E871
3	120		Missing		Yes	E871
3	133		Missing		Yes	E871B
3	139	135	Missing	6.2	Yes	E871
3	126		5		Yes	E871B
3	122		5.6		Yes	E871B
3	127		4.9		Yes	E871B
3	106	101	Missing	7.8	Yes	E871B
3	113	112	9.9	9.8	Yes	E871
3	109	106	9.2	7.9	Yes	E871
3	124		Missing		Yes	E871B
3	120		7		Yes	E871B
3	130		Missing		Yes	E871B
3	114		12.8		Yes	E871B
3	118		10.4		Yes	E871B
3	115		7.8		Yes	E871B
3	116	114	6.9	6.7	Yes	E871B
3	113		17.5		Yes	E871B
3	123		4.8		Yes	E871B
3	131		Missing		No	E871B
3	119		Missing		Yes	E871B
3	123		5.2		Yes	E871B
3	118		Missing		Yes	E871B
3	117		Missing		Yes	E871B
3	112	111	6.9	7.3	Yes	E871B
3	112	108	7.4	7.1	Yes	E871B
3	131		10.3		Yes	E871B
3	113	112	10.5	7.8	Yes	E871B
3	120		5.9		Yes	E871B
3	126	125	5.6	Missing	Yes	E871B
3	121	120	7.6	Missing	Yes	E871B
3	123		5.3		Yes	E871B
3	122		Missing		Yes	E871B
3	124		5.9		Yes	E871B
3	113	110	Missing	4	Yes	E871B
3	125	124	6.9	Missing	Yes	E871B
3	125		Missing		Yes	E871B
3	130		8.3		Yes	E871B
3	120	119	6.8	Missing	Yes	E871B
3	105		Missing		Yes	E871B
3	121	120	10.5	Missing	Yes	E871B
3	120	119	6.6	Missing	Yes	E871B
3	126		8.1		Yes	E871B
3	110	107	5.3	7.3	Yes	E871B
3	115	112	10	6.8	Yes	E871B
3	116		4.9		Yes	E871B
3	119	118	Missing	Missing	Yes	E871B
3	121	118	7	Missing	Yes	E871B
3	119		10.7		Yes	E871B
3	122		Missing		Yes	E871B
3	114		6.9		Yes	E871B
3	127		Missing		Yes	E871B
3	121		Missing		Yes	E871B
3	125		6.5		Yes	E871B
3	124		Missing		Yes	E871B
3	124		7.1		Yes	E871B
3	120		Missing		Yes	E871B
3	117		Missing		Yes	E871B
3	125	124	Missing	Missing	Yes	E871B
3	113	110	6.7	6.7	Yes	E871B
3	126	123	7.7	Missing	Yes	E871B
3	119		5.2		Yes	E871B
3	120	115	6.8	Missing	Yes	E871B
3	110		7.1		Yes	E871B
3	123		5		Yes	E871B
3	124		9.1		Yes	E871B
3	116		6.5		Yes	E871B
3	106		9.7		Yes	E871B
3	112	111	7	6.1	Yes	E871B
3	101		11		Yes	E871B
3	123		Missing		Yes	E871B
3	124		Missing		Yes	E871
3	121		6.6		Yes	E871B
3	110		Missing		Yes	E871B
3	109		Missing		Yes	E871
3	125		7.4		Yes	E871B
3	120		5.6		Yes	E871B
3	126		5.7		Yes	E871B
3	125		Missing		Yes	E871B
3	124		8.3		Yes	E871B
3	118		5.2		Yes	E871B
3					Yes	E871B
3	113		17.5		Yes	E871B
3	107		9.9		Yes	E871B
3	104	101	10	9.8	Yes	E871B
3	109	106	6	5.9	Yes	E871
3	100		Missing		Yes	E871
3	109	106	9.2	7.9	Yes	E871
	Observe that all sodium values here are not corrected for glucoses levels
